# Supplementary material for: Non-Replicating Mycobacterium tuberculosis Elicits a Reduced Infectivity Profile with Corresponding Modifications to the Cell Wall and Extracellular Matrix
Source: PLoS One. 2014 Feb 6;9(2):e87329. doi: 10.1371/journal.pone.0087329 (PMC3916317; doi:10.1371/journal.pone.0087329)
Supplement: Table S3 — M. tuberculosis genes induced under different in vivo and in vitro conditions. (XLSX) [file pone.0087329.s004.xlsx]

## Sheet: in vivo
Table S3	M. tuberculosis genes induced under different in vivo and in vitro conditions
Genes induced in stationary phase of Cultures 1 and 2
Gene ID (Rv no.)	Gene name	Cluster number
Rv2667	clpC2	2
Rv2083		2
Rv1068c	PE'_PGRS20	2
Rv2452c		2
Rv1716		2
Rv3835		2
Rv0542c	menE	2
Rv1030	kdpB	2
Rv3286c	sigF	2
Rv0236c		2
Rv0449c		2
Rv3488		2
Rv3728		2
Rv3021c	PPE47	2
Rv0387c		2
Rv2353c	PPE39	2
Rv2363	amiA2	2
Rv1266c	pknH	2
Rv0754	PE'_PGRS11	2
Rv1734c		2
Rv1330c		2
Rv1718		2
Rv0261c	narK3	2
Rv2495c	pdhC	2
Rv2024c		2
Rv2030c		2
Rv1940	ribA1	2
Rv3131		2
Rv3287c	rsbW	2
Rv0765c		2
Rv2813		2
Rv0026		2
Rv1590		2
Rv3579c		2
Rv0666		2
Rv3022c	PPE48	2
Rv0894		2
Rv0521c		2
Rv0618	galTa	2
Rv2191		2
Rv2061c		2
Rv0816c	thiX	2
Rv3393	iunH	2
Rv0031		2
Rv0063		2
Rv0095c		2
Rv1519		2
Rv3493c		2
Rv2688c		2
Rv2806		2
Rv3345c	PE'_PGRS50	2
Rv1169c	PE11	2
Rv1136		2
Rv2497c	pdhA	2
Rv2501c	accA1	2
Rv2062c	cobN	2
Rv1958c		2
Rv2407		2
Rv2087		2
Rv0246		2
Rv2875	mpt70	2
Rv2123	PPE37	2
Rv1040c	PE8	2
Rv1134		2
Rv1573		2
Rv1395		2
Rv3113		2
Rv3243c		2
Rv3606c	folK	2
Rv1574		2
Rv1579c		2
Rv0650		2
Rv3112	moaD1	2
Rv2876		2
Rv2886c		2
Rv3251c	rubA	2
Rv1720c		2
Rv0603		2
Rv0372c		2
Rv2433c		2
Rv0742	PE'_PGRS8	2
Rv1705c	PPE22	2
Rv1317c	alkA	2
Rv1358		2
Rv0138		2
Rv1667c		2
Rv2008c		2
Rv2016		2
Rv1657	argR	2
Rv1935c	echA13	2
Rv2070c	cobK	2
Rv3473c	bpoA	2
Rv3114		2
Rv3201c		2
Rv0022c	whiB5	2
Rv0082		2
Rv0596c		2
Rv2891		2
Rv1721c		2
Rv3333c		2
Rv0378		2
Rv0536	galE3	2
Rv0649	fabD2	2
Rv0447c	ufaA1	2
Rv0083		2
Rv1884c	rpfC	2
Rv1583c		2
Rv3652	PE'_PGRS60	2
Rv3126c		2
Rv2892c	PPE45	2
Rv2056c	rpsN2	2
Rv2066	cobI	2
Rv0355c	PPE8	2
Rv1039c	PPE15	2
Rv2359	furB	2
Rv1536	ileS	2
Rv3111	moaC	2
Rv3741c		2
Rv0492c		2
Rv0084	hycD	2
Rv1535		2
Rv0833	PE'_PGRS13	2
Rv2647		2
Rv2309c		2
Rv1117		2
Rv2555c	alaS	2
Rv0836c		2
Rv2782c	pepR	2
Rv3513c	fadD18	2
Rv3638		2
Rv2866		2
Rv1767		2
Rv1787	PPE25	2
Rv0453	PPE11	2
Rv0326		2
Rv2310		2
Rv2408	PE24	2
Rv2422		2
Rv1735c		2
Rv3817		2
Rv1653	argJ	2
Rv2176	pknL	2
Rv1528c	papA4	2
Rv0790c		2
Rv0841c		2
Rv3370c	dnaE2	2
Rv2643	arsC	2
Rv2839c	infB	2
Rv3751		2
Rv2654c		2
Rv3186		2
Rv2023c		2
Rv2107	PE22	2
Rv0467	icl	2
Rv2269c		2
Rv0590	mce2B	2
Rv0333		2
Rv1034c		2
Rv1737c	narK2	2
Rv1285	cysD	2
Rv0972c	fadE12	2
Rv3657c		2
Rv2836c	dinF	2
Rv0226c		2
Rv3387		2
Rv2758c		2
Rv2769c	PE27	2
Rv2873	mpt83	2
Rv1012		2
Rv1739c		2
Rv0130		2
Rv2179c		2
Rv0630c	recB	2
Rv0792c		2
Rv3372	otsB2	2
Rv0191		2
Rv0624		2
Rv2615c	PE'_PGRS45	2
Rv0973c	accA2	2
Rv2283		2
Rv2371	PE'_PGRS40	2
Rv1225c		2
Rv2502c	accD1	2
Rv2379c	mbtF	2
Rv3181c		2
Rv2963		2
Rv3635		2
Rv0182c	sigG	2
Rv0829		2
Rv3861		2
Rv0625c		2
Rv2738c		2
Rv1832	gcvB	2
Rv1866		2
Rv1605	hisF	2
Rv1969	mce3D	2
Rv3546	fadA5	2
Rv2912c		2
Rv0038		2
Rv3862c	whiB6	2
Rv0626		2
Rv1088	PE9	2
Rv2397c	cysA1	2
Rv0105c	rpmB1	2
Rv0122		2
Rv0160c	PE4	2
Rv3494c	mce4F	2
Rv0249c		2
Rv2644c		2
Rv2377c	mbtH	2
Rv1727		2
Rv2554c		2
Rv1971	mce3F	2
Rv3449	mycP4	2
Rv3454		2
Rv3502c	fabG	2
Rv0612		2
Rv3549c		2
Rv2874	dipZ	2
Rv2918c	glnD	2
Rv0186	bglS	2
Rv2069	sigC	3
Rv0606		3
Rv1054		3
Rv3839		3
Rv2494		3
Rv3330	dacB1	3
Rv2804c		3
Rv3215	entC	3
Rv2685	arsB1	3
Rv1450c	PE'_PGRS27	3
Rv1899c	lppD	3
Rv3771c		3
Rv2704		3
Rv0152c	PE2	3
Rv2414c		3
Rv0032	bioF2	3
Rv0874c		3
Rv3444c	esxT	3
Rv2770c	PPE44	3
Rv1291c		3
Rv1707		3
Rv0657c		3
Rv3555c		3
Rv0745		3
Rv1386	PE15	3
Rv0187		3
Rv3776		3
Rv3094c		3
Rv0587	yrbE2A	3
Rv1116		3
Rv2000		3
Rv2516c		3
Rv1567c		3
Rv0526		3
Rv0357c	purA	3
Rv1755c	plcD	3
Rv1462		3
Rv0033	acpA	3
Rv0919		3
Rv1526c		3
Rv3745c		3
Rv2552c	aroE	3
Rv3258c		3
Rv3189		3
Rv0098		3
Rv1378c		3
Rv1227c		3
Rv2553c		3
Rv3139	fadE24	3
Rv0071		3
Rv3074		3
Rv1089	PE10	3
Rv0036c		3
Rv3173c		4
Rv1592c		4
Rv3122		4
Rv3580c	cysS	4
Rv3048c	nrdF2	4
Rv1408	rpe	4
Rv3294		4
Rv1036c		4
Rv0183		4
Rv0897c		4
Rv1477		4
Rv0346c	ansP2	4
Rv3607c	folB	4
Rv2447c	folC	4
Rv2439c	proB	4
Rv3065	mmr	4
Rv3608c	folP1	4
Rv3469c	mhpE	4
Rv0140		4
Rv0448c		4
Rv3879c		4
Rv2850c		4
Rv2865		4
Rv1684		4
Rv0352	dnaJ1	4
Rv2838c	rbfA	4
Rv2853	PE'_PGRS48	4
Rv3203	lipV	4
Rv0581		4
Rv0301		4
Rv2526		4
Rv1744c		4
Rv0982	mprB	4
Rv2871		4
Rv1481		4
Rv2887		4
Rv2790c	ltp1	4
Rv0135c		4
Rv1063c		4
Rv0985c	mscL	4
Rv3605c		4
Rv3849		4
Rv2705c		4
Rv2778c		4
Rv2706c		4
Rv1724c		4
Rv2014		4
Rv0302		4
Rv2693c		4
Rv2734		4
Rv2009		4
Rv2400c	subI	4
Rv2418c		4
Rv3495c	lprN	4
Rv1820	ilvG	11
Rv3574		11
Rv2699c		11
Rv2190c		11
Rv3248c	sahH	11
Rv3575c		11
Rv2816c		11
Rv1157c		11
Rv3401		11
Rv3628	ppa	11
Rv3711c	dnaQ	11
Rv2048c	pks12	11
Rv0507	mmpL2	11
Rv2445c	ndkA	11
Rv2443	dctA	11
Rv3200c		11
Rv2049c		11
Rv2564	glnQ	11
Rv2185c	TB16.3	11
Rv1072		11
Rv2929		11
Rv2792c		11
Rv1277		11
Rv1539	lspA	11
Rv3922c		11
Rv0379	secE2	11
Rv3377c		11
Rv3208		11
Rv2255c		11
Rv2175c		11
Rv2240c		11
Rv0562	grcC1	11
Rv2051c	ppm1	11
Rv1611	trpC	11
Rv0640	rplK	11
Rv1009	rpfB	11
Rv0722	rpmD	11
Rv1612	trpB	11
Rv0788	purQ	11
Rv3199c	nudC	11
Rv0685	tuf	11
Rv3152	nuoH	11
Rv3597c	lsr2	11
Rv0430		11
Rv2861c	mapB	11
Rv3408		11
Rv0598c		11
Rv3747		11
Rv0108c		11
Rv3587c		11
Rv0149		13
Rv1307	atpH	13
Rv3075c		13
Rv3708c	asd	13
Rv2907c	rimM	13
Rv2951c		13
Rv0954		13
Rv2996c	serA1	13
Rv0338c		13
Rv1211		13
Rv2563		13
Rv1022	lpqU	13
Rv0757	phoP	13
Rv2928	tesA	13
Rv1437	pgk	13
Rv1078	pra	13
Rv0760c		13
Rv0805		13
Rv3278c		13
Rv3207c		13
Rv3245c	mtrB	13
Rv3025c	iscS	13
Rv3029c	fixA	13
Rv3478	PPE60	13
Rv0635		13
Rv3246c	mtrA	13
Rv0733	adk	13
Rv2475c		13
Rv2476c	gdh	13
Rv1617	pykA	13
Rv1613	trpA	13
Rv1017c	prsA	13
Rv3274c	fadE25	13
Rv3727		13
Rv1501		13
Rv3584	lpqE	13
Rv0700	rpsJ	13
Rv1641	infC	13
Rv1502		13
Rv2199c		13
Rv1374c		13
Rv3146	nuoB	13
Rv0296c		13
Rv0636		13
Rv0703	rplW	13
Rv3852	hns	13
Rv2200c	ctaC	13
Rv0308		13
Rv0288	esxH	13
Rv3148	nuoD	13
Rv0309		13
Rv0673	echA4	16
Rv2919c	glnB	16
Rv1771		16
Rv0271c	fadE6	16
Rv1903		16
Rv2151c	ftsQ	16
Rv1497	lipL	16
Rv0951	sucC	16
Rv3209		16
Rv1308	atpA	16
Rv2319c		16
Rv0663	atsD	16
Rv0996		16
Rv3174		16
Rv3032		16
Rv0062	celA1	16
Rv0242c	fabG4	16
Rv3596c	clpC1	16
Rv1993c		16
Rv0969	ctpV	16
Rv1714		16
Rv1774		16
Rv1309	atpG	16
Rv2496c	pdhB	16
Rv2500c	fadE19	16
Rv2320c	rocE	16
Rv0997		16
Rv3669		16
Rv1595	nadB	16
Rv0672	fadE8	16
Rv1770		16
Rv1306	atpF	16
Rv1310	atpD	16
Rv2192c	trpD	16
Rv1594	nadA	16
Rv3218		16
Rv0064		16
Rv0207c		16
Rv3804c	fbpA	16
Rv0336		16
Rv1811	mgtC	16
Rv2147c		16
Rv1077	cbs	16
Rv0803	purL	16
Rv0440	groEL2	16
Rv3876		16
Rv1883c		16
Rv1294	thrA	16
Rv2119		16
Rv2525c		16
Rv2148c		16
Rv1484	inhA	16
Rv3206c	moeB1	16
Rv0752c	fadE9	16
Rv3160c		16
Rv0050	ponA1	16
Rv2612c	pgsA1	16
Rv1478		16
Rv1305	atpE	16
Rv2127	ansP1	16
Rv2346c	esxO	16
Rv1749c		16
Rv2402		16
Rv1438	tpi	16
Rv1073		16
Rv1079	metB	16
Rv2258c		16
Rv0988		16
Rv0761c	adhB	16
Rv3799c	accD4	16
Rv2347c	esxP	16
Rv2150c	ftsZ	16
Rv1491c		16
Rv0577	TB27.3	16
Rv0896	gltA2	16
Rv3620c	esxW	16
Rv1614	lgt	16
Rv0925c		16
Rv0314c		16
Rv2642		16
Rv1480		16
Rv3603c		16
Rv0311		16
Rv0315		16
Rv2743c		16
Rv0046c	ino1	16
Rv3875	esxA	16
Rv3886c	mycP2	16
Rv1242		16
Rv1837c	glcB	16
Rv2428	ahpC	16
Rv0564c	gpsA	16
Rv3194c		16
Rv0350	dnaK	16
Rv1435c		16
Rv3270	ctpC	16
Rv0939		16
Rv3414c	sigD	16
Rv3157	nuoM	16
Rv0351	grpE	16
Rv2927c		16
Rv2949c		16
Rv0157	pntB	16
Rv2033c		16
Rv2165c	mraW	16
Rv3588c		16
Rv3629c		16
Rv0178		16
Rv1361c	PPE19	16
Rv2166c		16
Rv1792	esxM	16
Rv3615c		16
Rv3846	sodA	16
Rv1188		16
Rv2163c	pbpB	16
Rv0678		16
Rv0341	iniB	16
Rv3503c	fdxD	16
Rv2710	sigB	16
Rv1158c		16
Rv2101	helZ	16
Rv2467	pepN	16
Rv1461		16
Rv0674		16
Rv0251c	hsp	16
Rv3277		46
Rv0150c		46
Rv2271		46
Rv1632c		46
Rv2399c	cysT	46
Rv1434		46
Rv0605		46
Rv2561		46
Rv0300		46
Rv2401		46
Rv0686		46
Rv1794		46
Rv1800	PPE28	46
Rv2830c		46
Rv3159c	PPE53	46
Rv1505c		46
Rv1325c	PE'_PGRS24	47
Rv2498c	citE	47
Rv3794	embA	47
Rv3256c		47
Rv3172c		47
Rv0367c		47
Rv1702c		47
Rv0137c	msrA	47
Rv0141c		47
Rv3282	maf	47
Rv3378c		47
Rv3699		47
Rv0190		47
Rv1397c		47
Rv0354c	PPE7	47
Rv3460c	rpsM	47
Rv1080c	greA	47
Rv3427c		47
Rv0013	trpG	47
Rv2783c	gpsI	47
Rv0938		47
Rv0119	fadD7	47
Rv1172c	PE12	47
Rv3404c		47
Rv0099	fadD10	47
Rv2956		47
Rv2840c		47
Rv1465		47
Rv1591		48
Rv0909		48
Rv1320c		48
Rv1335		48
Rv1327c	glgE	48
Rv1045		48
Rv1344		48
Rv0532	PE'_PGRS6	48
Rv0269c		48
Rv0279c	PE'_PGRS4	48
Rv0773c	ggtA	48
Rv2774c		48
Rv0409	ackA	48
Rv1854c	ndh	48
Rv2351c	plcA	48
Rv1356c		48
Rv1849	ureB	48
Rv1659	argH	48
Rv0989c	grcC2	48
Rv3204		48
Rv0991c		48
Rv2430c	PPE41	48
Rv2979c		48
Rv3236c		48
Rv0947c		48
Rv3524		48
Rv0850		48
Rv0799c		48
Rv2431c	PE25	48
Rv2550c		48
Rv3360		48
Rv2417c		48
Rv2017		48
Rv0299		48
Rv0783c	emrB	48
Rv3706c		49
Rv2364c	era	49
Rv3369		49
Rv3630		49
Rv2429	aphD	49
Rv0781	prtBa	49
Rv3819		50
Rv3417c	groEL	50
Rv3429	PPE59	50
Rv3020c	esxS	50
Rv2901c		50
Rv0999		50
Rv0284		50
Rv0913c		50
Rv0567		50
Rv1413		50
Rv2796c	lppV	50
Rv1141c	echA11	50
Rv1439c		50
Rv1540		50
Rv0810c		50
Rv1390	rpoZ	50
Rv1195	PE13	50
Rv3420c	rimI	50
Rv3774	echA21	50
Rv2941	fadD28	50
Rv2722		50
Rv1177	fdxC	50
Rv2464c		50
Rv2217	lipB	50
Rv2955c		50
Rv1918c	PPE35	50
Rv0474		50
Rv1007c	metG	50
BALB/c at 14 days vs. BALB/c at 60 days (Talaat et al., 2007) and in the stationary phase of Cultures 1 and 2
Rv2667	clpX'
Rv2853	PE_PGRS
Rv2612c	pgsA
Rv1266c	pknH
Rv2430c	PPE
Rv0294	Rv0294
Rv0612	Rv0612
Rv0666	Rv0666
Rv2850c	Rv2850c
Rv2891	Rv2891
MTB genes upregulated in granuloma vs. in vitro (Rachman et al.,) and in the stationary phase of Cultures 1 and 2
Gene ID (Rv no.)
Rv3555c
Rv3861
groEL2
Rv2642
Rv0379
Rv2148c
lipB
Rv0309
Rv0083
Rv0624
nuoD
ppa
gltA2
hsp
Rv3603c
Rv0098
Rv3657c
Rv2061c
Rv0249c
Rv3776
Rv3835
infB
plcD
Rv2175c
pra
Rv0765c
rpfB
Rv1169c
MTB genes up-regulated in granuloma vs. Pericavity (Rachman et al.,) and in the stationary phase of Cultures 1 and 2
Gene ID (Rv no.)
Rv3555c
hsp
Rv1036c
Rv0309
Genes up-regulation of Intraphagosomally at 48 h (Schnappinger et al., 2003) and in stationary phase of Cultures 1 and 2
Gene ID (Rv no.)
Rv0071
Rv0082
Rv0083
hycD
fadD10
Rv0122
PE4
hsp
Rv0284
dnaK
grpE
PPE8
Rv0449c
PPE11
icl
Rv0605
Rv0606
Rv0790c
Rv0792c
Rv0829
Rv0836c
Rv0894
Rv1072
greA
PE11
Rv1188
cysD
alkA
Rv1356c
Rv1461
Rv1462
Rv1465
papA4
Rv1592c
Rv1702c
Rv1734c
Rv1735c
narK2
Rv1739c
PPE24
Rv1774
ndh
mce3F
Rv1993c
Rv2008c
Rv2009
Rv2014
Rv2016
Rv2017
Rv2030c
PPE37
Rv2191
mbtH
mbtF
Rv2414c
ahpC
PE25
Rv2433c
Rv2494
pdhA
Rv2516c
Rv2642
arsC
Rv2688c
Rv2693c
Rv2706c
sigB
Rv2792c
Rv2813
dinF
mpt83
dipZ
mpt70
Rv2886c
Rv2949c
Rv2979c
nrdF2
Rv3074
moaD1
Rv3114
Rv3126c
Rv3131
fadE24
Rv3173c
Rv3174
Rv3189
moeB1
rubA
Rv3427c
mhpE
fdxD
fadA5
Rv3555c
Rv3574
Rv3839
Genes up-regulated under starved conditions at day 76 (Hampshire et al., 2004) and in the stationary phase Cultures 1 and 2
Gene ID (Rv no.)
Rv0038
Rv0046c
hsp
Rv0284
Rv0341
Rv0577
Rv0636
Rv0678
fadE9
Rv0982
Rv1072
cysD
Rv1461
Rv1462
ileS
infC
Rv1792
cysT
pdhC
pdhB
pdhA
fadE19
alaS
Rv2699c
sigB
rbfA
infB
fadE24
Rv3173c
ctpC
rsbW
Rv3408
hns
Rv3876
Rv3879c
Genes up-regulated at 96h starvation (Betts et al., 2002) and in the stationary phase in Cultures 1 and 2
Gene ID (Rv no.)
Rv0046c
Rv0064
Rv0122
Rv0140
Rv0141c
Rv0187
Rv0251c
Rv0367c
Rv0587
Rv0810c
Rv0841c

## Sheet: in vitro
Hampshire et al., 2004
Table s2 Genes up between day 18 - day 75 (p-value < 0.05, 234 genes)
	Day 5	Day 18	Day 49	Day 62	Day 76	Day 102	Day 104
gyrB	1	1.987	4.417	3.564	3.502	0.643	0.804
gyrA	1	1.874	3.861	2.3	2.459	0.692	0.542
Rv0038	1	2.052	1.804	1.964	1.423	0.776	0.861
Rv0046c	1	3.828	2.48	2.284	1.687	0.324	0.486
Rv0049	1	2.399	1.851	2.104	1.838	0.854	1.014
Rv0116c	1	5.127	4.058	3.79	4.493	1.319	0.728
pckA	1	2.024	2.809	2.653	1.498	0.67	0.843
fadA2	1	2.511	2.212	3.234	1.696	0.523	0.918
hsp	1	8.599	17.97	18.89	18.24	1.976	2.837
Rv0258c	1	1.278	1.545	1.648	1.366	1.026	1.128
fadD27	1	3.364	4.889	6.075	3.576	1.525	1.244
Rv0283	1	1.518	2.039	2.008	1.349	0.735	1.283
Rv0284	1	1.292	1.878	1.928	1.778	0.64	0.963
Rv0341	1	5.823	4.494	2.56	4.985	1.398	0.496
Rv0342	1	1.734	2.414	1.586	1.653	1.435	1.085
Rv0383c	1	2.115	4.488	3.052	2.265	0.892	0.649
Rv0412c	1	1.383	1.885	1.693	1.648	1.041	0.83
Rv0415	1	1.86	1.466	1.866	1.496	1.686	1.311
Rv0420c	1	1.797	1.443	1.332	1.405	0.947	1.243
thiC	1	2.276	2.402	2.111	1.656	0.913	0.793
Rv0426c	1	3.521	3.417	2.997	7.911	1.456	0.87
Rv0441c	1	2.155	2.625	2.078	4.065	1.264	1.033
Rv0449c	1	3.223	3.282	4.916	3.286	1.67	1.143
Rv0459	1	2.893	3.075	2.548	5.798	0.966	0.89
aceA	1	2.604	8.418	6.809	9.379	0.98	1.175
Rv0475	1	1.964	2.204	1.969	1.598	0.97	0.693
Rv0486	1	1.647	2.693	2.088	2.309	1.203	1.109
cysG	1	1.897	3.828	2.803	3.343	0.788	0.658
Rv0539	1	1.933	4.337	3.025	5.322	1.604	1.312
htpX	1	5.879	10.31	12.5	14.61	1.652	1.575
Rv0577	1	2.239	1.869	1.763	2.008	1.159	0.825
Rv0611c	1	3.117	5.02	4.051	2.589	0.831	1.331
Rv0628c	1	3.65	2.125	3.084	2.48	1.288	2.293
Rv0636	1	1.42	1.452	1.418	1.839	0.263	0.541
Rv0654	1	1.567	2.893	2.199	1.83	1.208	1.036
rpoB	1	2.79	4.051	3.592	5.83	0.444	0.476
end	1	3.355	6.492	5.187	3.997	1.348	1.202
Rv0678	1	2.727	6.623	6.889	11.13	1.013	1.181
Rv0712	1	1.595	1.635	2.215	2.456	1.329	1.295
fadE9	1	2.064	3.887	2.818	1.955	1.055	1.029
mmsA	1	2.004	5.059	3.467	3.287	1.204	0.901
Rv0789c	1	2.208	3.207	4.131	3.267	1.526	1.113
cpsY	1	3.908	2.018	2.652	2.511	0.801	1.138
purF	1	2.215	4.093	3.78	2.664	0.911	1.064
cysM3	1	1.519	2.359	1.844	2.509	1.398	1.033
fadA	1	3.427	3.196	3.247	4.602	1.343	0.806
fadB	1	5.024	4.896	4.825	4.109	1.06	0.948
moaA2	1	1.459	2.179	1.528	2.144	1.361	0.996
Rv0870c	1	3.318	5.46	4.991	4.831	0.852	0.653
cspB	1	1.368	1.493	1.28	1.227	1.056	0.875
fadE10	1	1.893	1.539	1.684	1.915	0.71	0.763
serC	1	1.403	1.486	1.243	1.62	1.191	0.725
Rv0885	1	3.806	3.326	3.775	5.148	1.057	0.86
pstS	1	2.468	2.088	1.857	2.009	0.475	0.444
Rv0982	1	2.32	2.873	2.209	5.474	1.008	1.018
Rv0983	1	4.708	14.76	15.97	14.31	1.47	1.637
moaB2	1	3.001	10.28	7.929	12.26	1.263	0.846
Rv1059	1	1.283	1.408	1.323	1.319	0.813	1.088
Rv1063c	1	2.661	2.576	1.794	1.547	1.675	1.788
Rv1072	1	7.601	11.83	6.992	11.75	0.493	0.619
Rv1109c	1	1.623	1.412	1.794	2.204	0.379	0.755
gltA1	1	2.248	8.343	5.458	4.433	1.332	1.189
narG	1	8.393	5.183	4.328	2.754	1.277	1.559
Rv1173	1	2.928	2.001	1.652	1.828	0.949	0.921
pks3	1	1.866	2.222	2.488	4.127	0.72	1.019
sigE	1	9.665	11.78	15.33	16.27	1.531	1.263
lpqX	1	1.914	2.226	1.958	2.24	1.058	1.028
Rv1234	1	2.788	2.675	4.313	3.907	1.062	1.294
Rv1250	1	2.12	3.241	3.031	2.461	1.916	0.997
Rv1265	1	5.654	6.471	8.643	4.23	1.402	1.568
cysD	1	4.285	11.12	12.59	9.018	1.545	1.768
cysN	1	2.789	6.501	4.554	7.106	1.327	1.168
prfA	1	2.564	4.437	3.862	4.2	1.117	0.985
hemK	1	1.935	3.292	1.962	2.765	1.03	0.658
fadA4	1	2.186	4.657	3.024	4.384	1.111	0.551
Rv1337	1	2.096	1.832	1.548	1.44	0.666	1.267
Rv1410c	1	1.546	2.698	1.732	2.615	0.654	0.668
lprG	1	1.353	2.351	1.874	1.795	0.602	0.745
ribH	1	1.794	1.897	1.511	1.619	0.62	1.031
bisC	1	1.706	1.588	1.391	2.109	0.966	1.104
Rv1460	1	1.995	2.394	2.219	2.769	0.887	1.275
Rv1461	1	2.075	3.718	3.014	1.878	0.737	0.831
Rv1462	1	2.951	6.24	6.338	5.937	1.187	0.82
Rv1463	1	2.099	3.922	3.316	2.322	1	0.882
moxR	1	1.607	1.821	2.28	1.634	0.673	0.886
Rv1487	1	4.627	5.6	4.945	1.982	0.543	0.647
Rv1488	1	7.102	6.873	6.796	6.441	0.696	0.974
ileS	1	4.251	5.077	4.552	7.625	0.932	0.959
Rv1628c	1	2.06	1.984	2.651	2.285	0.958	1.1
infC	1	2.821	2.441	3.261	3.204	0.498	0.17
rpmI	1	1.467	1.399	1.751	1.709	0.748	0.701
Rv1782	1	2.444	2.582	1.727	2.186	0.863	0.734
Rv1783	1	2.475	2.37	2.001	2.345	0.764	1.024
Rv1792	1	3.72	1.715	2.244	2.417	0.329	0.467
Rv1796	1	2.477	2.562	2.022	2.24	1.097	0.931
Rv1827	1	3.498	4.044	2.739	3.539	0.644	0.674
Rv1828	1	1.53	2.495	1.714	1.973	0.758	0.934
guaB1	1	2.244	2.529	1.853	3.407	1.129	1.17
lldD2	1	4.527	3.499	2.953	3.86	0.379	0.261
Rv1880c	1	1.759	1.546	2.019	2.434	0.71	0.843
Rv1888c	1	5.176	2.166	2.65	3.022	0.996	1.054
aceAa	1	2.257	1.802	1.618	1.569	0.94	0.802
fadD31	1	2.242	3.205	2.686	3.018	0.697	0.492
mpt64	1	2.332	1.787	1.607	2.331	0.401	0.35
Rv1989c	1	2.165	1.757	2.638	3.209	1.187	1.189
Rv2035	1	1.872	1.303	1.785	1.49	1.006	0.866
pncA	1	1.782	2.54	3.207	2.957	0.851	1.015
Rv2077c	1	3.49	7.307	4.089	6.479	0.83	0.732
Rv2091c	1	3.288	4.72	2.837	4.073	0.976	0.937
Rv2097c	1	1.578	1.315	1.411	1.689	0.638	0.676
Rv2115c	1	5.214	7.727	6.139	7.577	0.821	1.104
cysQ	1	1.518	1.642	1.377	1.631	0.983	0.9
Rv2159c	1	15.56	6.857	6.334	7.172	1.033	0.741
Rv2161c	1	9.369	3.962	2.795	5.669	0.678	0.575
Rv2169c	1	9.695	6.371	3.644	7.452	1.037	0.921
Rv2203	1	2.158	4.691	4.372	8.444	0.728	0.802
lipA	1	1.585	1.506	1.374	1.544	0.843	0.896
Rv2219	1	2.503	2.227	1.576	3.272	0.861	0.771
Rv2224c	1	1.509	2.972	1.978	2.283	1.151	0.979
panB	1	5.382	7.694	3.628	4.59	1.083	0.996
sseB	1	1.899	2.019	1.521	2.831	1.262	1.015
Rv2296	1	1.534	1.561	1.397	1.261	1.011	0.901
rocD1	1	1.478	1.376	1.438	1.5	1.386	1.152
Rv2323c	1	2.604	2.46	2.959	2.19	1.594	1.318
Rv2324	1	1.293	1.674	1.824	1.373	1.128	1.419
Rv2358	1	2.635	4.441	2.844	3.419	1.158	0.97
furB	1	2.962	2.992	2.67	1.449	0.9	1.035
hrcA	1	2.918	2.442	2.177	2.652	0.929	0.875
nirA	1	1.417	1.92	2.057	1.89	0.551	0.504
cysH	1	1.559	2.575	1.947	2.171	0.781	0.553
cysA	1	2.347	7.834	5.144	7.567	1.143	0.921
cysT	1	1.806	2.022	1.995	2.668	0.828	0.904
rne	1	2.031	2.637	2.076	2.252	0.736	0.846
clpX	1	2.284	1.704	2.089	1.639	0.308	0.738
clpP2	1	2.495	4.549	5.178	3.482	0.765	0.778
clpP	1	3.298	5.316	5.574	5.756	0.989	0.773
tig	1	1.266	1.61	1.655	1.375	0.401	0.489
rpi	1	1.774	1.406	1.673	2.265	0.882	0.923
pdhC	1	3.344	6.838	4.073	8.297	1.516	1.161
pdhB	1	4.253	7.132	7.894	8.433	1.454	1.243
pdhA	1	5.393	13.74	11.65	7.876	2.41	1.408
fadE19	1	1.98	4.959	5.158	6.67	1.676	1.192
scoA	1	1.677	2.095	1.73	3.015	1.579	1.105
Rv2507	1	1.61	2.109	1.575	1.452	0.847	0.695
Rv2551c	1	1.29	1.706	1.616	1.317	1.279	1.667
alaS	1	1.72	3.295	3.107	2.595	1.047	1.146
Rv2581c	1	1.237	1.241	1.223	1.379	0.993	0.948
fadD9	1	4.34	9.26	8.783	8.317	0.696	0.896
Rv2629	1	3.579	6.395	9.261	3.61	1.376	1.34
Rv2630	1	1.784	3.083	3.213	2.068	1.22	1.551
Rv2632c	1	12.05	4.232	4.393	4.043	0.602	0.682
Rv2633c	1	9.07	3.179	4.184	4.55	0.644	0.719
Rv2638	1	3.447	1.82	2.446	1.792	1.053	0.763
Rv2699c	1	5.734	4.145	5.262	3.162	1.1	1.049
sigB	1	13.96	22.68	9.38	28.81	1.9	1.161
ideR	1	3.979	8.152	8.017	6.112	1.52	1.124
Rv2714	1	4.156	3.159	3.279	1.982	0.956	1.06
miaA	1	2.935	2.992	2.295	3.729	0.96	1.211
Rv2729c	1	1.216	1.36	1.439	1.291	0.89	0.918
35kd_ag	1	2.981	11.01	5.582	6.517	0.766	0.65
Rv2777c	1	2.433	1.915	2.335	2.981	0.993	1.14
ald	1	3.365	3.027	2.785	2.665	0.998	0.987
Rv2825c	1	2.204	2.404	1.414	1.896	1.009	1.197
Rv2828c	1	1.881	2.238	1.645	1.459	0.89	1.199
Rv2829c	1	1.681	2.489	2.365	1.548	1.035	1.031
rbfA	1	2.434	9.775	8.166	8.759	0.641	0.977
infB	1	3.089	11.84	8.676	5.185	0.935	1.054
Rv2867c	1	4.83	6.205	2.991	3.451	1.426	0.866
Rv2869c	1	4.69	3.846	2.59	3.59	0.834	0.808
merT	1	2.501	2.969	2.805	1.418	1.51	0.768
mpt53	1	4.386	4.843	4.543	2.949	1.57	1.11
fdhF	1	1.407	1.624	1.752	1.815	1.004	1.226
Rv2969c	1	1.723	1.648	2.007	1.456	0.707	0.832
ilvC	1	1.577	1.406	1.604	1.719	0.63	0.834
nrdE	1	6.971	5.17	9.185	4.687	0.627	0.658
pflA	1	1.634	2.496	1.563	1.766	1.019	1.196
fadE24	1	2.124	3.366	3.528	2.112	0.916	0.969
fadE23	1	1.91	2.062	2.439	1.968	0.784	1.123
fadB4	1	1.777	2.137	1.616	3.009	1.224	1.056
Rv3173c	1	1.441	3.031	2.502	3.03	1.036	1.116
Rv3193c	1	1.34	1.295	1.249	1.118	0.856	1.328
moeZ	1	2.684	4.37	5.53	5.294	0.777	0.918
rhlE	1	1.658	1.632	2.099	1.631	0.862	1.321
sigH	1	1.925	2.592	4.303	3.232	0.635	0.705
Rv3238c	1	2.673	2.225	2.192	1.677	0.929	0.917
secA	1	2.095	1.9	2.301	1.433	0.915	0.829
Rv3259	1	3.897	3.557	3.607	6.954	1.209	1.668
whiB2	1	2.339	1.628	1.859	2.91	0.389	0.532
ctpC	1	1.955	4.609	3.598	2.608	0.883	0.885
sseA	1	2.288	2.839	2.658	2.78	0.587	0.651
rsbW	1	5.669	9.371	7.204	9.34	1.066	1.351
Rv3288c	1	6.952	6.746	5.565	5.785	1.121	1.166
Rv3289c	1	2.601	5.634	3.782	3.883	0.925	1.428
lat	1	9.066	23.53	13.68	24.21	1.188	1.137
Rv3295	1	3.188	2.521	3.543	2.223	0.718	1.131
Rv3406	1	1.523	2.042	2.374	2.046	0.865	1.495
Rv3408	1	2.525	3.083	3.368	3.266	0.514	0.782
Rv3437	1	3.353	3.284	2.735	3.579	1.325	0.968
rplQ	1	1.979	2.435	2.764	2.857	0.697	0.565
rpoA	1	1.691	1.731	1.588	1.788	0.681	0.595
rpsD	1	2.66	1.87	1.964	2.02	0.652	0.56
Rv3519	1	2.067	3.329	2.96	2.216	0.875	1.268
Rv3536c	1	1.293	1.727	1.418	1.722	1.024	1.057
Rv3581c	1	3.354	6.829	4.536	8.719	0.704	0.919
Rv3592	1	1.745	2.048	1.87	1.358	0.62	1.073
clpC	1	3.805	3.389	3.555	3.131	0.582	0.655
ftsH	1	2.052	4.087	3.078	2.273	0.714	1.151
Rv3614c	1	5.109	2.757	2.764	3.291	0.324	0.255
Rv3616c	1	4.944	2.359	2.006	3.719	0.293	0.274
Rv3633	1	8.427	3.049	3.425	3.526	0.57	0.531
Rv3679	1	4.992	3.218	3.06	2.616	0.377	0.451
Rv3680	1	1.702	1.476	1.596	2.33	0.553	0.568
Rv3683	1	1.312	1.632	1.497	1.393	0.911	0.935
leuA	1	1.648	2.848	2.068	3.522	1.409	0.765
accD4	1	1.814	3.269	1.814	2.953	0.543	0.434
pks13	1	2.208	2.457	2.458	2.178	0.8	0.793
fadD32	1	1.827	2.459	2.289	2.363	0.521	0.444
Rv3802c	1	1.477	2.325	1.535	1.709	1.273	0.928
pks2	1	3.166	3.125	4.069	2.571	0.486	0.647
Rv3843c	1	1.558	1.993	1.333	1.547	1.122	0.89
hns	1	1.571	1.204	1.356	1.296	0.518	0.615
gltB	1	1.386	2.206	1.821	1.631	0.8	1.027
Rv3864	1	1.994	1.712	1.525	2.109	0.65	0.75
Rv3867	1	6.218	5.391	5.8	2.883	0.547	0.582
Rv3868	1	2.339	3.686	3.666	3.959	0.753	0.884
Rv3869	1	1.757	3.374	3.215	2.605	0.914	0.955
Rv3870	1	2.82	4.721	4.452	5.609	0.81	0.997
Rv3871	1	6.22	8.386	10.7	6.495	0.804	1.062
Rv3876	1	1.346	1.643	1.676	1.908	0.553	0.841
Rv3878	1	1.923	1.644	1.428	1.87	0.764	0.99
Rv3879c	1	1.976	3.083	2.929	2.122	0.565	1.241
Rv3880c	1	7.155	4.015	3.465	2.104	0.554	0.809
Rv3881c	1	6.328	3.464	2.966	4.782	1.03	0.805
Rv3916c	1	2.447	4.841	3.458	4.066	0.812	1.168
Betts et al., 2002
Rv0027
Rv0046c
Rv0049
Rv0064
Rv0088
Rv0115
Rv0116c
Rv0120c
Rv0122
Rv0125
Rv0128
Rv0131c
Rv0132c
Rv0140
Rv0141c
Rv0148
Rv0154c
Rv0187
Rv0188
Rv0250c
Rv0251c
Rv0257c
Rv0268c
Rv0274
Rv0293c
Rv0313
Rv0335c
Rv0347
Rv0367c
Rv0384c
Rv0426c
Rv0441c
Rv0459
Rv0461
Rv0465c
Rv0476
Rv0516c
Rv0539
Rv0563
Rv0580c
Rv0587
Rv0600c
Rv0670
Rv0748
Rv0764c
Rv0789c
Rv0810c
Rv0821c
Rv0837c
Rv0841c
Rv0853c
Rv0857
Rv0872c
Rv0885
Rv0898c
Rv0917
Rv	Name	Description
Rv2667	clpC2	ATP-dependent protease ATP-binding subunit
Rv2083		conserved hypothetical protein
Rv1068c	PE'_PGRS20	PE-PGRS family protein
Rv2452c		hypothetical protein
Rv1716		conserved hypothetical protein
Rv3835		conserved membrane protein
Rv0542c	menE	O-succinylbenzoic acid-CoA ligase
Rv1030	kdpB	potassium-transporting ATPase B chain
Rv3286c	sigF	RNA polymerase sigma factor
Rv0236c		conserved membrane protein
Rv0449c		conserved hypothetical protein
Rv3488		conserved hypothetical protein
Rv3728		conserved membrane protein
Rv3021c	PPE47	PPE family protein
Rv0387c		conserved hypothetical protein
Rv2353c	PPE39	PPE family protein
Rv2363	amiA2	amidase
Rv1266c	pknH	transmembrane serine/threonine-protein kinase H
Rv0754	PE'_PGRS11	PE-PGRS family protein
Rv1734c		conserved hypothetical protein
Rv1330c		conserved hypothetical protein
Rv1718		conserved hypothetical protein
Rv0261c	narK3	membrane nitrite extrusion protein
Rv2495c	pdhC	dihydrolipoamide S-acetyltransferase E2 component
Rv2024c		conserved hypothetical protein
Rv2030c		conserved hypothetical protein
Rv1940	ribA1	riboflavin biosynthesis protein
Rv3131		conserved hypothetical protein
Rv3287c	rsbW	anti-sigma factor
Rv0765c		oxidoreductase
Rv2813		conserved hypothetical protein
Rv0026		conserved hypothetical protein
Rv1590		conserved hypothetical protein
Rv3579c		tRNA/rRNA methyltransferase
Rv0666		membrane protein
Rv3022c	PPE48	PPE family protein
Rv0894		transcriptional regulator, luxR-family
Rv0521c
Rv0618	galTa	galactose-1-phosphate uridylyltransferase
Rv2191		conserved hypothetical protein
Rv2061c		conserved hypothetical protein
Rv0816c	thiX	thioredoxin
Rv3393	iunH	nucleoside hydrolase
Rv0031		transposase
Rv0063		oxidoreductase
Rv0095c		conserved hypothetical protein
Rv1519		conserved hypothetical protein
Rv3493c		MCE-associated alanine and valine rich protein
Rv2688c		antibiotic-transport ATP-binding protein ABC transporter
Rv2806		membrane protein
Rv3345c	PE'_PGRS50	PE-PGRS family protein
Rv1169c	PE11	PE family protein
Rv1136		enoyl-CoA hydratase
Rv2497c	pdhA	pyruvate dehydrogenase E1 component alpha subunit
Rv2501c	accA1	acetyl-/propionyl-CoA carboxylase alpha subunit
Rv2062c	cobN	cobalamin biosynthesis protein
Rv1958c		hypothetical protein
Rv2407		conserved hypothetical protein
Rv2087		conserved hypothetical protein
Rv0246		conserved membrane protein
Rv2875	mpt70	major secreted immunogenic protein
Rv2123	PPE37	PPE family protein
Rv1040c	PE8	PE family protein
Rv1134		hypothetical protein
Rv1573		phiRv1 phage protein
Rv1395		transcriptional regulator
Rv3113		phosphatase
Rv3243c		hypothetical protein
Rv3606c	folK	2-amino-4-hydroxy-6-hydroxymethyldihydropteridine pyrophosphokinase
Rv1574		phiRv1 phage protein
Rv1579c		phiRv1 phage protein
Rv0650		sugar kinase
Rv3112	moaD1	molybdenum cofactor biosynthesis protein D
Rv2876		conserved membrane protein
Rv2886c		resolvase
Rv3251c	rubA	rubredoxin
Rv1720c		conserved hypothetical protein
Rv0603		hypothetical exported protein
Rv0372c		conserved hypothetical protein
Rv2433c		hypothetical protein
Rv0742	PE'_PGRS8	PE-PGRS family protein
Rv1705c	PPE22	PPE family protein
Rv1317c	alkA	ada regulatory protein
Rv1358		transcriptional regulator
Rv0138		conserved hypothetical protein
Rv1667c		macrolide-transport ATP-binding protein ABC transporter
Rv2008c		conserved hypothetical protein
Rv2016		hypothetical protein
Rv1657	argR	arginine repressor
Rv1935c	echA13	enoyl-CoA hydratase
Rv2070c	cobK	precorrin-6x reductase
Rv3473c	bpoA	peroxidase
Rv3114		conserved hypothetical protein
Rv3201c		ATP-dependent DNA helicase
Rv0022c	whiB5	transcriptional regulator whib-like
Rv0082		oxidoreductase
Rv0596c		conserved hypothetical protein
Rv2891		conserved hypothetical protein
Rv1721c		conserved hypothetical protein
Rv3333c		hypothetical proline rich protein
Rv0378		conserved glycine rich protein
Rv0536	galE3	UDP-glucose 4-epimerase
Rv0649	fabD2	malonyl CoA-acyl carrier protein transacylase
Rv0447c	ufaA1	cyclopropane-fatty-acyl-phospholipid synthase
Rv0083		oxidoreductase
Rv1884c	rpfC	resuscitation-promoting factor
Rv1583c		phiRv1 phage protein
Rv3652	PE'_PGRS60	PE-PGRS family protein
Rv3126c		hypothetical protein
Rv2892c	PPE45	PPE family protein
Rv2056c	rpsN2	30S ribosomal protein S14
Rv2066	cobI	bifunctional cobI-cobJ fusion protein
Rv0355c	PPE8	PPE family protein
Rv1039c	PPE15	PPE family protein
Rv2359	furB	ferric uptake regulation protein
Rv1536	ileS	isoleucyl-tRNA synthetase
Rv3111	moaC	molybdenum cofactor biosynthesis protein C moaC1
Rv3741c		oxidoreductase
Rv0492c		oxidoreductase gmc-type
Rv0084	hycD	formate hydrogenlyase
Rv1535		hypothetical protein
Rv0833	PE'_PGRS13	PE-PGRS family protein
Rv2647		hypothetical protein
Rv2309c		integrase
Rv1117		conserved hypothetical protein
Rv2555c	alaS	alanyl-tRNA synthetase
Rv0836c		hypothetical protein
Rv2782c	pepR	zinc protease
Rv3513c	fadD18	fatty-acid-CoA ligase
Rv3638		transposase
Rv2866		conserved hypothetical protein
Rv1767		conserved hypothetical protein
Rv1787	PPE25	PPE family protein
Rv0453	PPE11	PPE family protein
Rv0326		hypothetical protein
Rv2310		excisionase
Rv2408	PE24	PE family protein
Rv2422		hypothetical protein
Rv1735c		hypothetical membrane protein
Rv3817		phosphotransferase
Rv1653	argJ	glutamate n-acetyltransferase
Rv2176	pknL	transmembrane serine/threonine-protein kinase L
Rv1528c	papA4	polyketide synthase associated protein
Rv0790c		hypothetical protein
Rv0841c
Rv3370c	dnaE2	DNA polymerase III alpha chain
Rv2643	arsC	arsenic-transport membrane protein
Rv2839c	infB	translation initiation factor IF-2
Rv3751		integrase
Rv2654c		phiRv2 phage protein
Rv3186		transposase
Rv2023c		hypothetical protein
Rv2107	PE22	PE family protein
Rv0467	icl	isocitrate lyase
Rv2269c		hypothetical protein
Rv0590	mce2B	MCE-family protein
Rv0333		hypothetical protein
Rv1034c		transposase
Rv1737c	narK2	nitrate/nitrite transporter
Rv1285	cysD	sulfate adenylyltransferase subunit 2
Rv0972c	fadE12	acyl-CoA dehydrogenase
Rv3657c		conserved alanine rich membrane protein
Rv2836c	dinF	DNA-damage-inducible protein F
Rv0226c		conserved membrane protein
Rv3387		transposase
Rv2758c		conserved hypothetical protein
Rv2769c	PE27	PE family protein
Rv2873	mpt83	cell surface lipoprotein
Rv1012		hypothetical protein
Rv1739c		sulphate-transport transmembrane protein ABC transporter
Rv0130		conserved hypothetical protein
Rv2179c		conserved hypothetical protein
Rv0630c	recB	exonuclease V beta chain
Rv0792c		transcriptional regulator, gntR-family
Rv3372	otsB2	trehalose-6-phosphate phosphatase
Rv0191		conserved membrane protein
Rv0624		conserved hypothetical protein
Rv2615c	PE'_PGRS45	PE-PGRS family protein
Rv0973c	accA2	acetyl-/propionyl-CoA carboxylase alpha subunit
Rv2283		hypothetical protein
Rv2371	PE'_PGRS40	PE-PGRS family protein
Rv1225c		conserved hypothetical protein
Rv2502c	accD1	acetyl-/propionyl-CoA carboxylase beta subunit
Rv2379c	mbtF	peptide synthetase
Rv3181c		conserved hypothetical protein
Rv2963		membrane protein
Rv3635		conserved membrane protein
Rv0182c	sigG	alternative RNA polymerase sigma factor
Rv0829		transposase
Rv3861		hypothetical protein
Rv0625c		conserved membrane protein
Rv2738c		conserved hypothetical protein
Rv1832	gcvB	glycine dehydrogenase
Rv1866		conserved hypothetical protein
Rv1605	hisF	cyclase
Rv1969	mce3D	MCE-family protein
Rv3546	fadA5	acetyl-CoA acetyltransferase
Rv2912c		transcriptional regulator, tetR-family
Rv0038		conserved hypothetical protein
Rv3862c	whiB6	transcriptional regulator whiB-like
Rv0626		conserved hypothetical protein
Rv1088	PE9	PE family protein
Rv2397c	cysA1	sulfate-transport ATP-binding protein ABC transporter
Rv0105c	rpmB1	50S ribosomal protein
Rv0122		hypothetical protein
Rv0160c	PE4	PE family protein
Rv3494c	mce4F	MCE-family protein
Rv0249c		succinate dehydrogenase membrane anchor subunit
Rv2644c		hypothetical protein
Rv2377c	mbtH	hypothetical protein
Rv1727		conserved hypothetical protein
Rv2554c		conserved hypothetical protein
Rv1971	mce3F	MCE-family protein
Rv3449	mycP4	membrane-anchored mycosin
Rv3454		conserved membrane protein
Rv3502c	fabG	short-chain type dehydrogenase/reductase
Rv0612		conserved hypothetical protein
Rv3549c		short-chain type dehydrogenase/reductase
Rv2874	dipZ	cytochrome C biogenesis protein
Rv2918c	glnD	protein-pii uridylyltransferase
Rv0186	bglS	beta-glucosidase
Rv2069	sigC	RNA polymerase sigma factor
Rv0606		transposase
Rv1054		integrase
Rv3839		conserved hypothetical protein
Rv2494		conserved hypothetical protein
Rv3330	dacB1	penicillin-binding protein
Rv2804c		hypothetical protein
Rv3215	entC	isochorismate synthase
Rv2685	arsB1	arsenic-transport membrane protein
Rv1450c	PE'_PGRS27	PE-PGRS family protein
Rv1899c	lppD	lipoprotein
Rv3771c		conserved hypothetical protein
Rv2704		conserved hypothetical protein
Rv0152c	PE2	PE family protein
Rv2414c		conserved hypothetical protein
Rv0032	bioF2	8-amino-7-oxononanoate synthase
Rv0874c		conserved hypothetical protein
Rv3444c	esxT	Esat-6 like protein
Rv2770c	PPE44	PPE family protein
Rv1291c		conserved secreted protein
Rv1707		conserved membrane protein
Rv0657c		conserved hypothetical protein
Rv3555c		conserved hypothetical protein
Rv0745		conserved hypothetical protein
Rv1386	PE15	PE family protein
Rv0187		O-methyltransferase
Rv3776		conserved hypothetical protein
Rv3094c		conserved hypothetical protein
Rv0587	yrbE2A	hypothetical membrane protein
Rv1116		hypothetical protein
Rv2000		hypothetical protein
Rv2516c		hypothetical protein
Rv1567c		hypothetical membrane protein
Rv0526		thioredoxin
Rv0357c	purA	adenylosuccinate synthetase
Rv1755c	plcD	phospholipase C 4
Rv1462		conserved hypothetical protein
Rv0033	acpA	acyl carrier protein
Rv0919		conserved hypothetical protein
Rv1526c		glycosyltransferase
Rv3745c		conserved hypothetical protein
Rv2552c	aroE	shikimate 5-dehydrogenase
Rv3258c		conserved hypothetical protein
Rv3189		conserved hypothetical protein
Rv0098		conserved hypothetical protein
Rv1378c		conserved hypothetical protein
Rv1227c		transmembrane protein
Rv2553c		conserved membrane protein
Rv3139	fadE24	acyl-CoA dehydrogenase
Rv0071		maturase
Rv3074		conserved hypothetical protein
Rv1089	PE10	PE family protein
Rv0036c		conserved hypothetical protein
Rv3173c		transcriptional regulator, tetR/acrR-family
Rv1592c		conserved hypothetical protein
Rv3122		hypothetical protein
Rv3580c	cysS	cysteinyl-tRNA synthetase 1 cysS1
Rv3048c	nrdF2	ribonucleoside-diphosphate reductase beta chain
Rv1408	rpe	ribulose-phosphate 3-epimerase
Rv3294		conserved hypothetical protein
Rv1036c		transposase
Rv0183		lysophospholipase
Rv0897c		oxidoreductase
Rv1477		invasion-associated protein
Rv0346c	ansP2	L-asparagine permease
Rv3607c	folB	dihydroneopterin aldolase
Rv2447c	folC	folylpolyglutamate synthase protein
Rv2439c	proB	glutamate 5-kinase protein
Rv3065	mmr	multidrugs transport membrane protein
Rv3608c	folP1	dihydropteroate synthase 1 folp
Rv3469c	mhpE	4-hydroxy-2-oxovalerate aldolase
Rv0140		conserved hypothetical protein
Rv0448c		conserved hypothetical protein
Rv3879c		hypothetical alanine and proline rich protein
Rv2850c		magnesium chelatase
Rv2865		conserved hypothetical protein
Rv1684		conserved hypothetical protein
Rv0352	dnaJ1	chaperone protein
Rv2838c	rbfA	ribosome-binding factor A
Rv2853	PE'_PGRS48	PE-PGRS family protein
Rv3203	lipV	lipase
Rv0581		conserved hypothetical protein
Rv0301		conserved hypothetical protein
Rv2526		hypothetical protein
Rv1744c		membrane protein
Rv0982	mprB	two component system sensor kinase
Rv2871		conserved hypothetical protein
Rv1481		membrane protein
Rv2887		transcriptional regulator
Rv2790c	ltp1	lipid-transfer protein
Rv0135c		transcriptional regulator
Rv1063c		conserved hypothetical protein
Rv0985c	mscL	large-conductance ion mechanosensitive channel
Rv3605c		conserved secreted protein
Rv3849		conserved hypothetical protein
Rv2705c		conserved hypothetical protein
Rv2778c		conserved hypothetical protein
Rv2706c		hypothetical protein
Rv1724c		hypothetical protein
Rv2014		transposase
Rv0302		transcriptional regulator, tetR/acrR-family
Rv2693c		conserved alanine and leucine rich membrane protein
Rv2734		conserved hypothetical protein
Rv2009		conserved hypothetical protein
Rv2400c	subI	sulfate-binding lipoprotein
Rv2418c		hypothetical protein
Rv3495c	lprN	MCE-family lipoprotein mce4E
Rv1820	ilvG	acetolactate synthase
Rv3574		transcriptional regulator, tetR-family
Rv2699c		conserved hypothetical protein
Rv2190c		conserved hypothetical protein
Rv3248c	sahH	adenosylhomocysteinase
Rv3575c		transcriptional regulator, laci-family
Rv2816c		conserved hypothetical protein
Rv1157c		conserved alanine and proline rich protein
Rv3401		conserved hypothetical protein
Rv3628	ppa	inorganic pyrophosphatase
Rv3711c	dnaQ	DNA polymerase III epsilon subunit
Rv2048c	pks12	hypothetical protein
Rv0507	mmpL2	transmembrane transport protein
Rv2445c	ndkA	nucleoside diphosphate kinase
Rv2443	dctA	C4-dicarboxylate-transport transmembrane protein
Rv3200c		transmembrane cation transporter
Rv2049c		hypothetical protein
Rv2564	glnQ	glutamine-transport ATP-binding protein ABC transporter
Rv2185c	TB16.3	conserved hypothetical protein
Rv1072		conserved membrane protein
Rv2929		hypothetical protein
Rv2792c		resolvase
Rv1277		conserved hypothetical protein
Rv1539	lspA	lipoprotein signal peptidase
Rv3922c		hemolysin
Rv0379	secE2	protein transport protein
Rv3377c		cyclase
Rv3208		transcriptional regulator, tetR-family
Rv2255c		hypothetical protein
Rv2175c		conserved hypothetical protein
Rv2240c		hypothetical protein
Rv0562	grcC1	polyprenyl-diphosphate synthase
Rv2051c	ppm1	polyprenol-monophosphomannose synthase
Rv1611	trpC	indole-3-glycerol phosphate synthase
Rv0640	rplK	50S ribosomal protein L11
Rv1009	rpfB	resuscitation-promoting factor
Rv0722	rpmD	50S ribosomal protein L30
Rv1612	trpB	tryptophan synthase, beta subunit
Rv0788	purQ	phosphoribosylformylglycinamidine synthase I purG
Rv3199c	nudC	NADH pyrophosphatase
Rv0685	tuf	iron-regulated elongation factor tu
Rv3152	nuoH	NADH dehydrogenase I chain H
Rv3597c	lsr2	iron-regulated lsr2 protein precursor
Rv0430		conserved hypothetical protein
Rv2861c	mapB	methionine aminopeptidase
Rv3408		conserved hypothetical protein
Rv0598c		conserved hypothetical protein
Rv3747		conserved hypothetical protein
Rv0108c		hypothetical protein
Rv3587c		conserved membrane protein
Rv0149		quinone oxidoreductase
Rv1307	atpH	ATP synthase delta chain
Rv3075c		conserved hypothetical protein
Rv3708c	asd	aspartate-semialdehyde dehydrogenase
Rv2907c	rimM	16S rRNA processing protein
Rv2951c		oxidoreductase
Rv0954		conserved membrane protein
Rv2996c	serA1	D-3-phosphoglycerate dehydrogenase
Rv0338c		iron-sulfur-binding reductase
Rv1211		conserved hypothetical protein
Rv2563		glutamine-transport transmembrane protein ABC transporter
Rv1022	lpqU	lipoprotein
Rv0757	phoP	two component system transcriptional regulator
Rv2928	tesA	thioesterase
Rv1437	pgk	phosphoglycerate kinase
Rv1078	pra	proline-rich antigen
Rv0760c		conserved hypothetical protein
Rv0805		conserved hypothetical protein
Rv3278c		conserved membrane protein
Rv3207c		conserved hypothetical protein
Rv3245c	mtrB	two component system sensor histidine kinase
Rv3025c	iscS	cysteine desulfurase
Rv3029c	fixA	electron transfer flavoprotein beta subunit
Rv3478	PPE60	PPE family protein
Rv0635		conserved hypothetical protein
Rv3246c	mtrA	two component system transcriptional regulator
Rv0733	adk	adenylate kinase
Rv2475c		conserved hypothetical protein
Rv2476c	gdh	NAD-dependent glutamate dehydrogenase
Rv1617	pykA	pyruvate kinase
Rv1613	trpA	tryptophan synthase, alpha subunit
Rv1017c	prsA	ribose-phosphate pyrophosphokinase
Rv3274c	fadE25	acyl-CoA dehydrogenase
Rv3727		oxidoreductase
Rv1501		conserved hypothetical protein
Rv3584	lpqE	lipoprotein
Rv0700	rpsJ	30S ribosomal protein S10
Rv1641	infC	initiation factor IF-3
Rv1502		hypothetical protein
Rv2199c		conserved membrane protein
Rv1374c		hypothetical protein
Rv3146	nuoB	NADH dehydrogenase I chain B
Rv0296c		sulfatase
Rv0636		conserved hypothetical protein
Rv0703	rplW	50S ribosomal protein L23
Rv3852	hns	histone-like protein
Rv2200c	ctaC	transmembrane cytochrome C oxidase subunit II
Rv0308		conserved membrane protein
Rv0288	esxH	low molecular weight protein antigen 7
Rv3148	nuoD	NADH dehydrogenase I chain D
Rv0309		hypothetical exported protein
Rv0673	echA4	enoyl-CoA hydratase
Rv2919c	glnB	nitrogen regulatory protein P-II
Rv1771		oxidoreductase
Rv0271c	fadE6	acyl-CoA dehydrogenase
Rv1903		conserved membrane protein
Rv2151c	ftsQ	cell division protein
Rv1497	lipL	esterase
Rv0951	sucC	succinyl-CoA synthetase beta chain
Rv3209		conserved proline and threonine rich protein
Rv1308	atpA	ATP synthase alpha chain
Rv2319c		hypothetical protein
Rv0663	atsD	arylsulfatase
Rv0996		conserved membrane protein
Rv3174		short-chain type dehydrogenase/reductase
Rv3032		transferase
Rv0062	celA1	cellulase
Rv0242c	fabG	3-oxoacyl-[acyl-carrier protein] reductase fabG4
Rv3596c	clpC1	ATP-dependent protease ATP-binding subunit
Rv1993c		conserved hypothetical protein
Rv0969	ctpV	metal cation transporting P-type ATPase
Rv1714		oxidoreductase
Rv1774		oxidoreductase
Rv1309	atpG	ATP synthase gamma chain
Rv2496c	pdhB	pyruvate dehydrogenase E1 component beta subunit
Rv2500c	fadE19	acyl-CoA dehydrogenase
Rv2320c	rocE	cationic amino acid transport membrane protein
Rv0997		hypothetical protein
Rv3669		conserved membrane protein
Rv1595	nadB	L-aspartate oxidase
Rv0672	fadE8	acyl-CoA dehydrogenase
Rv1770		conserved hypothetical protein
Rv1306	atpF	ATP synthase B chain
Rv1310	atpD	ATP synthase beta chain
Rv2192c	trpD	anthranilate phosphoribosyltransferase
Rv1594	nadA	quinolinate synthetase
Rv3218		conserved hypothetical protein
Rv0064		conserved membrane protein
Rv0207c		conserved hypothetical protein
Rv3804c	fbpA	secreted fibronectin-binding protein antigen
Rv0336		13E12 repeat family protein
Rv1811	mgtC	Mg2+ transport ATPase C
Rv2147c		conserved hypothetical protein
Rv1077	cbs	cystathionine beta-synthase
Rv0803	purL	phosphoribosylformylglycinamidine synthase II
Rv0440	groEL	60 kda chaperonin 2 groEL2
Rv3876		conserved alanine and proline rich protein
Rv1883c		conserved hypothetical protein
Rv1294	thrA	homoserine dehydrogenase
Rv2119		conserved hypothetical protein
Rv2525c		conserved hypothetical protein
Rv2148c		conserved hypothetical protein
Rv1484	inhA	NADH-dependent enoyl-[acyl-carrier-protein] reductase
Rv3206c	moeB1	molybdenum cofactor biosynthesis protein
Rv0752c	fadE9	acyl-CoA dehydrogenase
Rv3160c		transcriptional regulator, tetR-family
Rv0050	ponA1	bifunctional penicillin-binding protein
Rv2612c	pgsA1	phosphatidylinositol synthase
Rv1478		invasion-associated protein
Rv1305	atpE	ATP synthase C chain
Rv2127	ansP1	L-asparagine permease
Rv2346c	esxO	Esat-6 like protein
Rv1749c		membrane protein
Rv2402		conserved hypothetical protein
Rv1438	tpi	triosephosphate isomerase
Rv1073		conserved hypothetical protein
Rv1079	metB	cystathionine gamma-synthase
Rv2258c		transcriptional regulator
Rv0988		hypothetical exported protein
Rv0761c	adhB	zinc-type alcohol dehydrogenase NAD dependent
Rv3799c	accD4	propionyl-CoA carboxylase beta chain 4
Rv2347c	esxP	Esat-6 like protein
Rv2150c	ftsZ	cell division protein
Rv1491c		conserved membrane protein
Rv0577	TB27.3	conserved hypothetical protein
Rv0896	gltA2	citrate synthase I
Rv3620c	esxW	Esat-6 like protein
Rv1614	lgt	prolipoprotein diacylglyceryl transferases
Rv0925c		conserved hypothetical protein
Rv0314c		conserved membrane protein
Rv2642		transcriptional regulator, arsR-family
Rv1480		conserved hypothetical protein
Rv3603c		conserved alanine and leucine rich protein
Rv0311		hypothetical protein
Rv0315		beta-1,3-glucanase precursor
Rv2743c		conserved alanine rich membrane protein
Rv0046c	ino1	myo-inositol-1-phosphate synthase
Rv3875	esxA	6 kda early secretory antigenic target
Rv3886c	mycP2	alanine and proline rich membrane-anchored mycosin
Rv1242		conserved hypothetical protein
Rv1837c	glcB	malate synthase G
Rv2428	ahpC	alkyl hydroperoxide reductase C protein
Rv0564c	gpsA	glycerol-3-phosphate dehydrogenase gpdA1
Rv3194c		conserved secreted protein
Rv0350	dnaK	chaperone protein
Rv1435c		conserved glycine, proline and valine-rich secreted protein
Rv3270	ctpC	metal cation transporting P-type ATPase
Rv0939		bifunctional 2-hydroxyhepta-2,4-diene-1,7-dioate isomerase/cyclase/dehydrase
Rv3414c	sigD	alternative RNA polymerase sigma factor
Rv3157	nuoM	NADH dehydrogenase I chain M
Rv0351	grpE	chaperone
Rv2927c		conserved hypothetical protein
Rv2949c		conserved hypothetical protein
Rv0157	pntB	NAD(P) transhydrogenase beta subunit
Rv2033c		conserved hypothetical protein
Rv2165c	mraW	conserved hypothetical protein
Rv3588c		carbonic anhydrase
Rv3629c		conserved membrane protein
Rv0178		MCE-associated membrane protein
Rv1361c	PPE19	PPE family protein
Rv2166c		conserved hypothetical protein
Rv1792	esxM	esat-6 like protein
Rv3615c		conserved hypothetical protein
Rv3846	sodA	superoxide dismutase
Rv1188		proline dehydrogenase
Rv2163c	pbpB	penicillin-binding membrane protein
Rv0678		conserved hypothetical protein
Rv0341	iniB	isoniazid inductible gene protein
Rv3503c	fdxD	ferredoxin
Rv2710	sigB	RNA polymerase sigma factor
Rv1158c		conserved alanine and proline rich protein
Rv2101	helZ	helicase
Rv2467	pepN	aminopeptidase N
Rv1461		conserved hypothetical protein
Rv0674		conserved hypothetical protein
Rv0251c	hsp	heat shock protein
Rv3277		conserved membrane protein
Rv0150c		conserved hypothetical protein
Rv2271		conserved hypothetical protein
Rv1632c		hypothetical protein
Rv2399c	cysT	sulfate-transport membrane protein ABC transporter
Rv1434		hypothetical protein
Rv0605		resolvase
Rv2561		conserved hypothetical protein
Rv0300		conserved hypothetical protein
Rv2401		hypothetical protein
Rv0686		membrane protein
Rv1794		conserved hypothetical protein
Rv1800	PPE28	PPE family protein
Rv2830c		conserved hypothetical protein
Rv3159c	PPE53	PPE family protein
Rv1505c		conserved hypothetical protein
Rv1325c	PE'_PGRS24	PE-PGRS family protein
Rv2498c	citE	citrate (pro-3s)-lyase beta subunit
Rv3794	embA	membrane indolylacetylinositol arabinosyltransferase
Rv3256c		conserved hypothetical protein
Rv3172c		hypothetical protein
Rv0367c		hypothetical protein
Rv1702c		conserved hypothetical protein
Rv0137c	msrA	peptide methionine sulfoxide reductase
Rv0141c		hypothetical protein
Rv3282	maf	conserved hypothetical protein
Rv3378c		hypothetical protein
Rv3699		conserved hypothetical protein
Rv0190		conserved hypothetical protein
Rv1397c		conserved hypothetical protein
Rv0354c	PPE7	PPE family protein
Rv3460c	rpsM	30S ribosomal protein S13
Rv1080c	greA	transcription elongation factor
Rv3427c		transposase
Rv0013	trpG	anthranilate synthase component II
Rv2783c	gpsI	bifunctional polyribonucleotide nucleotidyltransferase
Rv0938		ATP dependent DNA ligase
Rv0119	fadD7	fatty-acid-CoA ligase
Rv1172c	PE12	PE family protein
Rv3404c		conserved hypothetical protein
Rv0099	fadD10	fatty-acid-CoA ligase
Rv2956		conserved hypothetical protein
Rv2840c		conserved hypothetical protein
Rv1465		nitrogen fixation related protein
Rv1591		transmembrane protein
Rv0909		conserved hypothetical protein
Rv1320c		adenylate cyclase
Rv1335		9.5 kda culture filtrate antigen cfp10a
Rv1327c	glgE	glucanase
Rv1045		hypothetical protein
Rv1344		acyl carrier protein
Rv0532	PE'_PGRS6	PE-PGRS family protein
Rv0269c		conserved hypothetical protein
Rv0279c	PE'_PGRS4	PE-PGRS family protein
Rv0773c	ggtA	bifunctional acylase
Rv2774c		hypothetical protein
Rv0409	ackA	acetate kinase
Rv1854c	ndh	NADH dehydrogenase
Rv2351c	plcA	membrane-associated phospholipase C 1
Rv1356c		hypothetical protein
Rv1849	ureB	urease beta subunit
Rv1659	argH	argininosuccinate lyase
Rv0989c	grcC2	polyprenyl-diphosphate synthase
Rv3204		DNA-methyltransferase
Rv0991c		conserved serine rich protein
Rv2430c	PPE41	PPE family protein
Rv2979c		resolvase
Rv3236c		conserved membrane transport protein
Rv0947c		mycolyl transferase
Rv3524		conserved membrane protein
Rv0850		transposase
Rv0799c		conserved hypothetical protein
Rv2431c	PE25	PE family protein
Rv2550c		hypothetical protein
Rv3360		conserved hypothetical protein
Rv2417c		conserved hypothetical protein
Rv2017		transcriptional regulator
Rv0299		hypothetical protein
Rv0783c	emrB	multidrug resistance membrane efflux protein
Rv3819		hypothetical protein
Rv3417c	groEL	60 kda chaperonin 1 groEL1
Rv3429	PPE59	PPE family protein
Rv3020c	esxS	Esat-6 like protein
Rv2901c		conserved hypothetical protein
Rv0999		hypothetical protein
Rv0284		conserved membrane protein
Rv0913c		dioxygenase
Rv0567		methyltransferase/methylase
Rv1413		conserved hypothetical protein
Rv2796c	lppV	lipoprotein
Rv1141c	echA11	enoyl-CoA hydratase
Rv1439c		hypothetical protein
Rv1540		conserved hypothetical protein
Rv0810c		conserved hypothetical protein
Rv1390	rpoZ	DNA-directed RNA polymerase omega chain
Rv1195	PE13	PE family protein
Rv3420c	rimI	ribosomal-protein-alanine acetyltransferase
Rv3774	echA21	enoyl-CoA hydratase
Rv2941	fadD28	fatty-acid-CoA ligase
Rv2722		conserved hypothetical protein
Rv1177	fdxC	ferredoxin
Rv2464c		DNA glycosylase
Rv2217	lipB	lipoate biosynthesis protein B
Rv2955c		conserved hypothetical protein
Rv1918c	PPE35	PPE family protein
Rv0474		transcriptional regulator
Rv1007c	metG	methionyl-tRNA synthetase metS
